# Supplementary material for: Movement-Based Prosthesis Control with Angular Trajectory Is Getting Closer to Natural Arm Coordination
Source: Biomimetics (Basel). 2024 Sep 4;9(9):532. doi: 10.3390/biomimetics9090532 (PMC11430227; doi:10.3390/biomimetics9090532)
Supplement: Supplementary file 1 [file biomimetics-09-00532-s001.zip]

Archive with 1 entries (1 files):
- biomimetics-3135767-supplementary.pdf
